# Supplementary material for: iCAZyGFADB: an insect CAZyme and gene function annotation database
Source: Database (Oxford). 2023 Nov 28;2023:baad086. doi: 10.1093/database/baad086 (PMC10684042; doi:10.1093/database/baad086)
Supplement: baad086_Supp [file baad086_supp.zip]

Archive with 4 entries (4 files):
- suppl_data/Supplementary Fig1.jpg
- suppl_data/Supplementary Fig2.jpg
- suppl_data/Supplementary Fig3.jpg
- suppl_data/Supplementary Table 1.xlsx
