# Supplementary material for: iCAZyGFADB: an insect CAZyme and gene function annotation database
Source: Database (Oxford). 2023 Nov 28;2023:baad086. doi: 10.1093/database/baad086 (PMC10684042; doi:10.1093/database/baad086)
Supplement: baad086_Supp [file baad086_supp.zip › suppl_data/Supplementary Table 1.xlsx]

## Sheet: Sheet1
Supplementary Table 1 The genomic information characteristics of 151 insect species involved in this database
species_name	Genome data resource	accession number	References	Genome size	Contig_N50	Scaffold_N50	gene number	CAZyme	AA	PL	GH	GT	CBM	CE
Acromyrmex_echinatior	NCBI	PRJNA62733	[35]	295944863	80630	1110580	11219	168	21	0	51	77	17	2
Acyrthosiphon_pisum	NCBI	PRJNA496478	[36]	541692442	28192	518546	18629	294	34	0	97	145	13	5
Aedes_aegypti	NCBI	PRJNA318737	[37]	1278732104	11758062	409777670	14626	256	26	0	97	107	24	2
Aedes_albopictus	NCBI	PRJNA530512	[38]	2247306217	3303944	3303944	28638	471	54	0	181	189	43	4
Aethina_tumida	NCBI	PRJNA825637	[39]	234344249	298879	298879	14076	291	33	0	102	126	28	2
Agrilus_planipennis	NCBI	PRJNA230921	[40]	353072773	10232	1113421	13371	325	40	11	152	102	18	2
Amyelois_transitella	NCBI	PRJNA254820	[41]	406468287	11396	1586980	14278	245	26	0	86	107	22	4
Anopheles_darlingi	NCBI	PRJEB53253	[42]	136935538	51244	115072	10444	217	28	0	76	91	20	2
Anopheles_gambiae_str._PEST	NCBI	PRJNA1438	[43]	265027044	85555	49364325	12603	227	27	0	79	97	22	2
Anopheles_sinensis	NCBI	PRJNA209295	[44]	220777669	29566	814231	19352	210	28	0	73	92	15	2
Anoplophora_glabripennis	NCBI	PRJNA167479	[45]	706968555	33301	678234	14828	366	33	0	198	110	23	2
Aphis_gossypii	NCBI	PRJNA719918	[46]	294278726	45587	437960	12828	224	23	0	72	117	10	2
Apis_cerana	NCBI	PRJNA235974	[47]	228331812	30181	1421626	10621	170	23	0	49	80	16	2
Apis_dorsata	NCBI	PRJNA174631	[48]	230340171	8020	732052	9910	162	19	0	47	79	15	2
Apis_florea	NCBI	PRJNA45871	[49]	230485475	24138	2863240	10876	189	18	1	69	81	18	2
Apis_mellifera	NCBI	PRJNA471592	[50]	225250884	5382476	13619445	9935	170	22	0	49	82	15	2
Asbolus_verrucosus	NCBI	PRJNA354432	[51]	249608069	3661	5726	15272	222	20	0	105	83	14	0
Athalia_rosae	NCBI	PRJEB47993	[52]	155841210	78836	943070	10943	202	30	0	68	86	16	2
Atta_cephalotes	NCBI	PRJNA48091	[53]	317671980	14750	5154485	10491	168	20	0	50	80	16	2
Atta_colombica	NCBI	PRJNA292624	[54]	291257934	15290	2037154	10316	163	18	0	49	79	15	2
Bactrocera_dorsalis	NCBI	PRJNA793623	[55]	414984608	4910	1206000	12420	238	22	0	75	109	30	2
Bactrocera_latifrons	NCBI	PRJNA338810	[56]	462505359	28373	974427	12759	245	21	0	78	114	30	2
Bactrocera_oleae	NCBI	PRJNA288990	[57]	471780370	25769	139566	13211	242	22	0	76	112	30	2
Belgica_antarctica	Ensembl	PRJNA172148	[58]	89583723	13587	98263	13510	194	12	0	74	87	19	2
Bemisia_tabaci	NCBI	PRJNA312470	[59]	615017152	29827	3232964	13914	302	38	0	129	115	16	4
Bicyclus_anynana	NCBI	PRJEB56893	[60]	475399557	72378	638282	14413	315	52	0	116	120	23	4
Blattella_germanica	NCBI	PRJNA203136	[61]	2037297555	12125	1056071	28676	280	59	0	112	97	11	1
Bombus_impatiens	NCBI	PRJNA61101	[62]	246856484	58908	1399493	10557	181	29	0	49	82	19	2
Bombus_terrestris	NCBI	PRJEB45694	[63]	248654244	73958	12868931	10581	186	29	0	52	84	19	2
Bombyx_mandarina	NCBI	PRJNA445374	[64]	398588931	29637	2789315	12794	265	48	0	84	105	23	5
Bombyx_mori	NCBI	PRJDB4947	[65]	481819406	15510	4008358	13863	274	46	0	89	112	23	4
Camponotus_floridanus	NCBI	PRJNA445978	[66]	284009182	1147708	1585631	12512	189	26	0	66	78	17	2
Cephus_cinctus	NCBI	PRJNA168335	[67]	162245578	44905	622163	11594	192	23	1	64	86	16	2
Ceratina_calcarata	NCBI	PRJNA299559	[68]	199936949	19466	632424	10781	180	25	2	57	72	20	4
Ceratitis_capitata	NCBI	PRJNA168120	[69]	436490799	182268	1665634	12563	250	22	0	83	115	28	2
Ceratosolen_solmsi_marchali	NCBI	PRJNA178998	[70]	277059195	74702	9558897	9823	166	16	0	59	75	14	2
Chilo_suppressalis	NCBI	PRJEB37827	[71]	824354176	307487	1753049	15653	240	35	0	85	92	26	2
Cimex_lectularius	NCBI	PRJNA167477	[72]	510848842	42565	1637644	11949	176	30	0	49	78	17	2
Clunio_marinus	NCBI	PRJEB8339	[73]	85491412	79432	1871155	21703	214	9	0	71	115	17	2
Copidosoma_floridanum	NCBI	PRJNA171748	[74]	553956141	15754	1210516	12143	197	37	0	66	81	12	1
Cryptotermes_secundus	NCBI	PRJNA381866	[75]	1018932804	23210	1184893	12810	250	38	0	87	108	15	2
Ctenocephalides_felis	NCBI	PRJNA484943	[76]	775452550	61000	71713785	18878	244	26	0	77	121	19	1
Culex_quinquefasciatus	NCBI	PRJNA644878	[77]	579042118	28546	486756	18883	265	29	0	116	94	24	2
Culicoides_sonorensis	Ensembl	PRJEB7005	[78]	194177243	30835	89502	15612	272	25	0	101	122	20	4
Cyphomyrmex_costatus	NCBI	PRJNA292630	[79]	300316566	74312	1159032	11882	168	18	0	52	80	15	3
Cyrtotrachelus_buqueti	NCBI	PRJNA675312	[80]	633849256	27634790	75426724	12569	244	18	3	106	97	14	6
Danaus_plexippus_plexippus	NCBI	PRJNA564985	[81]	248577651	63596	715714	15232	258	35	0	96	101	23	3
Dendroctonus_ponderosae	NCBI	PRJNA638278	[82]	252847629	7451	628732	13021	325	27	8	147	104	23	16
Diabrotica_virgifera_virgifera	NCBI	PRJEB47906	[83]	2418073815	6227	489108	20592	332	46	0	158	106	20	2
Diachasma_alloeum	NCBI	PRJNA284396	[84]	388752668	21913	645483	12837	206	32	0	68	86	18	2
Diaphorina_citri	NCBI	PRJNA29447	[85]	485705082	33618	109898	18375	172	25	0	47	88	11	1
Dinoponera_quadriceps	NCBI	PRJNA253275	[86]	259665865	29911	1361239	11048	173	27	0	48	77	19	2
Diuraphis_noxia	NCBI	PRJNA233413	[87]	395073589	12406	397774	12390	215	28	0	62	108	15	2
Drosophila_ananassae	NCBI	PRJNA602597	[88]	230993012	95247	4599533	14365	290	21	0	85	140	42	2
Drosophila_arizonae	NCBI	PRJNA309836	[89]	141386800	12149	26536676	12476	238	17	0	72	113	34	2
Drosophila_biarmipes	NCBI	PRJNA858076	[90]	169378599	474639	3386121	14230	289	21	0	80	139	46	3
Drosophila_bipectinata	NCBI	PRJNA675888	[90]	167263958	147816	663995	14981	307	21	0	90	150	44	2
Drosophila_busckii	NCBI	PRJNA450810	[91]	135748557	115315	26871514	13759	296	21	0	80	140	53	2
Drosophila_elegans	NCBI	PRJNA675888	[92]	171267669	206056	1714184	15407	304	23	0	83	144	49	5
Drosophila_erecta	NCBI	PRJNA475270	[90]	146538397	22146549	22146549	13718	276	21	0	77	127	49	2
Drosophila_eugracilis	NCBI	PRJNA675888	[90]	156942009	224458	976885	15375	314	21	1	85	154	49	4
Drosophila_ficusphila	NCBI	PRJNA675888	[92]	152439475	274289	1050541	15062	315	23	0	86	155	48	3
Drosophila_grimshawi	NCBI	PRJNA675888	[92]	200467819	91192	8399593	14982	274	20	0	78	134	40	2
Drosophila_guanche	NCBI	PRJEB21790	[93]	140653667	168177	7251133	13455	281	21	0	85	132	41	2
Drosophila_hydei	NCBI	PRJNA475270	[94]	139940643	24831	754803	13105	256	19	0	77	125	33	2
Drosophila_kikkawai	NCBI	PRJNA675888	[92]	164292578	205610	903682	15096	295	21	0	85	141	45	3
Drosophila_melanogaster	NCBI	PRJNA13812	[95]	143726002	21485538	25286936	13935	287	23	0	77	134	51	2
Drosophila_miranda	NCBI	PRJNA474939	[96]	136728780	77651	28826359	13827	280	20	0	85	132	41	2
Drosophila_mojavensis	NCBI	PRJNA675888	[92]	193826310	121517	24764193	13425	259	17	0	78	123	39	2
Drosophila_navojoa	NCBI	PRJNA309833	[97]	115885644	38909	21835025	10673	188	16	0	50	86	34	2
Drosophila_obscura	NCBI	PRJNA675888	[92]	181868570	72782	472512	16865	325	22	0	92	163	42	6
Drosophila_persimilis	NCBI	PRJNA475270	[90]	195512972	5212974	5212974	14397	295	21	0	88	141	43	2
Drosophila_pseudoobscura_pseudoobscura	NCBI	PRJNA596268	[98]	152696384	156571	12541198	14574	277	20	0	83	132	40	2
Drosophila_rhopaloa	NCBI	PRJNA675888	[92]	197375704	19452	45514	16017	315	21	0	89	151	51	3
Drosophila_sechellia	NCBI	PRJNA383250	[90]	166592095	42955	2123299	16480	278	20	0	80	125	51	2
Drosophila_serrata	NCBI	PRJNA355616	[99]	198035861	942627	942627	14775	297	21	0	83	147	42	4
Drosophila_simulans	NCBI	PRJNA377886	[100]	124963774	162297	23539531	14192	288	22	0	77	136	51	2
Drosophila_suzukii	NCBI	PRJNA594550	[101]	232923092	24954	388966	16335	308	22	0	83	154	48	1
Drosophila_takahashii	NCBI	PRJNA675888	[92]	182106768	125293	387676	15410	313	21	0	91	153	45	3
Drosophila_virilis	NCBI	PRJNA475270	[90]	206026697	120091	10161210	13620	265	21	0	75	129	38	2
Drosophila_willistoni	NCBI	PRJNA670571	[90]	235516348	180217	4511350	13769	302	21	0	91	145	43	2
Drosophila_yakuba	NCBI	PRJNA647028	[90]	165709965	114746	21770863	14837	293	20	0	76	142	52	3
Dufourea_novaeangliae	NCBI	PRJNA279825	[102]	279505983	191865	2549405	9844	170	25	0	48	77	18	2
Eufriesea_mexicana	NCBI	PRJNA279814	[103]	596278454	38936	351926	10297	177	23	0	48	85	19	2
Fopius_arisanus	NCBI	PRJNA258104	[104]	153631861	51867	978588	10991	185	29	0	63	76	16	1
Frankliniella_occidentalis	NCBI	PRJNA203209	[105]	274989634	6545	438040	15678	217	32	0	90	84	9	2
Galleria_mellonella	NCBI	PRJNA893711	[106]	401085026	22549	8485610	13900	236	40	0	71	102	20	3
Habropoda_laboriosa	NCBI	PRJNA279436	[102]	296954667	22370	1784116	10069	174	23	1	50	81	17	2
Halyomorpha_halys	NCBI	PRJNA168118	[107]	998240896	23436	393089	14467	232	45	0	82	87	16	2
Harpegnathos_saltator	NCBI	PRJNA445978	[66]	334536844	776388	1078644	12654	175	23	0	49	83	18	2
Heliconius_melpomene	Ensembl	PRJEA71053	[108]	273786188	50938	194302	12669	250	32	0	84	110	20	4
Helicoverpa_armigera	NCBI	PRJNA623133	[109]	337087553	21349	1000414	13836	300	52	0	94	124	27	3
Heliothis_virescens	NCBI	PRJNA379496	[110]	403154403	11732	102124	15084	269	46	0	98	97	25	3
Hyposmocoma_kahamanoa	NCBI	PRJNA488386	[111]	731440758	58944	13520097	14062	272	36	0	107	103	21	5
Laodelphax_striatella	NCBI	PRJNA681673	[112]	539918070	117301	1084798	17512	223	27	0	70	103	21	2
Lasius_niger	NCBI	PRJNA269328	[113]	236236391	17047	17057	18247	145	17	0	46	66	14	2
Leptinotarsa_decemlineata	NCBI	PRJNA171749	[114]	641992784	20837	139046	14000	262	30	0	117	92	21	2
Linepithema_humile	NCBI	PRJNA45799	[115]	219500750	35858	1402257	11610	175	24	0	54	79	16	2
Lucilia_cuprina	NCBI	PRJNA787202	[116]	378290214	56892	275862	15549	312	33	0	110	134	31	4
Mayetiola_destructor	Ensembl	PRJNA45867	[117]	185827756	14028	756041	19927	169	17	1	56	85	8	2
Megachile_rotundata	NCBI	PRJNA66515	[118]	272660569	63381	1699680	10788	168	22	0	46	81	17	2
Megaselia_scalaris	Ensembl	PRJEB1273	[119]	490071573	892	5703	11461	64	4	0	20	33	6	1
Melanaphis_sacchari	NCBI	PRJNA413550	[120]	300271876	275006	3012626	12320	215	29	0	61	110	13	2
Melipona_quadrifasciata	NCBI	PRJNA279820	[121]	256302695	12520	1864352	14257	159	27	0	49	69	13	1
Melitaea_cinxia	Ensembl	PRJEB42891	[122]	389907520	13489	119328	16629	178	28	0	61	76	11	2
Microplitis_demolitor	NCBI	PRJNA861375	[123]	241190213	9763	1139389	12144	178	19	0	61	80	16	2
Monomorium_pharaonis	NCBI	PRJNA634441	[124]	259040147	21277	15645999	12651	177	22	0	53	83	15	4
Musca_domestica	NCBI	PRJNA176013	[125]	750403944	10168	226573	14888	288	33	0	100	124	29	2
Myzus_persicae	NCBI	PRJNA319804	[126]	347313470	143372	435781	15006	247	30	0	73	129	13	2
Nasonia_vitripennis	NCBI	PRJNA575073	[127]	295780872	18840	897131	13400	199	42	0	66	74	17	0
Neodiprion_lecontei	NCBI	PRJNA784628	[128]	239677193	72111	243810	11586	255	49	0	91	98	15	2
Nicrophorus_vespilloides	NCBI	PRJNA284849	[129]	195273382	56196	122407	12642	218	29	0	66	102	19	2
Nilaparvata_lugens	NCBI	PRJNA591478	[130]	1140803929	23518	356597	19819	270	29	0	82	130	27	2
Onthophagus_taurus	NCBI	PRJNA167478	[131]	267079363	36061	337157	14537	235	20	0	89	104	20	2
Ooceraea_biroi	NCBI	PRJNA420369	[132]	223876465	3735272	16888278	11927	167	24	0	47	78	16	2
Operophtera_brumata	NCBI	PRJEB51375	[133]	638207720	17694	65630	16912	185	42	0	58	67	14	4
Orussus_abietinus	NCBI	PRJNA171756	[52]	186398216	124810	612083	10045	168	20	0	53	76	17	2
Oryctes_borbonicus	NCBI	PRJEB34604	[134]	423765647	33367	33367	8822	123	13	0	40	59	11	0
Ostrinia_furnacalis	NCBI	PRJNA429307	[135]	437294469	23842	564364	15506	274	44	0	94	106	26	4
Papilio_machaon	NCBI	PRJEB47027	[136]	278436446	92238	1174287	13871	271	36	0	93	107	32	3
Papilio_polytes	NCBI	PRJDB2954	[137]	227021014	47768	3672263	12178	267	33	0	90	109	31	4
Papilio_xuthus	NCBI	PRJDB2956	[138]	243890167	128246	6198915	15131	293	38	0	99	121	31	4
Pediculus_humanus_corporis	NCBI	PRJNA16223	[139]	110781312	34097	497057	10773	158	19	0	50	74	13	2
Pieris_rapae	NCBI	PRJEB41952	[140]	245886408	51570	617301	12484	272	33	0	94	112	30	3
Plutella_xylostella	NCBI	PRJEB51184	[141]	393470562	18517	737182	18119	329	38	0	120	129	35	7
Pogonomyrmex_barbatus	NCBI	PRJNA45797	[142]	235645958	11605	819605	11348	166	18	0	47	82	18	1
Polistes_canadensis	NCBI	PRJNA253269	[143]	211202212	29465	521566	9876	166	19	0	50	76	19	2
Polistes_dominula	NCBI	PRJNA234105	[144]	208026220	27011	1625592	10179	169	19	0	52	77	19	2
Pseudomyrmex_gracilis	NCBI	PRJNA268384	[145]	282776121	24110	317681	11572	175	23	0	54	78	18	2
Rhagoletis_zephyria	NCBI	PRJNA321204	[146]	1113962544	8422	62643	25597	408	43	0	137	196	30	2
Rhodnius_prolixus	Ensembl	PRJNA13648	[147]	706824083	34095	1088772	15064	171	24	0	55	78	13	1
Rhopalosiphum_maidis	NCBI	PRJNA480062	[148]	326023155	9046396	93298903	12060	245	33	0	68	129	13	2
Sipha_flava	NCBI	PRJNA472250	[149]	353179758	163055	1686648	13575	219	22	0	66	114	15	2
Solenopsis_invicta	NCBI	PRJNA691522	[150]	398994629	21109	621039	14828	177	29	0	50	79	16	3
Spodoptera_litura	NCBI	PRJNA344815	[151]	438956275	68350	13592034	16182	416	65	0	171	137	31	12
Stomoxys_calcitrans	NCBI	PRJNA188117	[152]	971188624	9939	504651	13982	262	35	0	83	115	27	2
Teleopsis_dalmanni	Ensembl	PRJNA391339	[153]	621706043	64047	66701	16570	250	26	0	94	104	24	2
Temnothorax_curvispinosus	NCBI	PRJNA449537	[154]	303539295	38942	223562	15668	200	30	0	68	80	20	2
Temnothorax_longispinosus	NCBI	PRJNA449506	[154]	260681563	9527	514432	13028	153	12	0	50	78	12	1
Trachymyrmex_cornetzi	NCBI	PRJNA292627	[155]	369438293	29356	760749	12625	168	20	0	52	79	15	2
Trachymyrmex_septentrionalis	NCBI	PRJNA292625	[156]	291747019	14962	2520094	11034	169	21	0	50	82	15	1
Trachymyrmex_zeteki	NCBI	PRJNA292628	[157]	267973152	52131	1333945	11229	169	22	0	51	79	15	2
Tribolium_castaneum	NCBI	PRJNA12540	[158]	165944485	73049	15265516	12876	297	29	0	114	120	31	3
Trichogramma_pretiosum	NCBI	PRJNA168121	[159]	187641947	154576	1825723	12773	179	30	0	62	74	12	1
Trichomalopsis_sarcophagae	NCBI	PRJNA437658	[160]	236484274	7812	22350	16074	167	39	0	49	64	14	1
Trichoplusia_ni	NCBI	PRJNA336361	[161]	368211209	621965	14205900	15089	322	53	0	105	134	27	3
Vanessa_tameamea	NCBI	PRJNA412104	[162]	357124929	254123	2988984	12042	250	36	0	86	98	28	2
Vollenhovia_emeryi	NCBI	PRJDB3517	[163]	287900827	32384	1346088	14870	178	20	0	56	84	16	2
Wasmannia_auropunctata	NCBI	PRJDB3443	[164]	324120201	37651	1175369	13668	185	30	0	58	78	17	2
Zeugodacus_cucurbitae	NCBI	PRJNA906626	[165]	374820345	17360	1399015	12655	252	22	0	80	119	29	2
Zootermopsis_nevadensis	NCBI	PRJNA203242	[166]	485024916	22794	751105	12381	236	33	0	80	105	16	2
[35]Nygaard S, Zhang G, Schiøtt M, Li C, Wurm Y, Hu H, Zhou J, Ji L, Qiu F, Rasmussen M, Pan H, Hauser F, Krogh A, Grimmelikhuijzen CJ, Wang J, Boomsma JJ. The genome of the leaf-cutting ant Acromyrmex echinatior suggests key adaptations to advanced social life and fungus farming. Genome Res. 2011 Aug;21(8):1339-48.
[36]International Aphid Genomics Consortium. Genome sequence of the pea aphid Acyrthosiphon pisum. PLoS Biol. 2010 Feb 23;8(2):e1000313.
[37]Matthews BJ, Dudchenko O, Kingan SB, Koren S, Antoshechkin I, Crawford JE, Glassford WJ, Herre M, Redmond SN, Rose NH, Weedall GD, Wu Y, Batra SS, Brito-Sierra CA, Buckingham SD, Campbell CL, Chan S, Cox E, Evans BR, Fansiri T, Filipović I, Fontaine A, Gloria-Soria A, Hall R, Joardar VS, Jones AK, Kay RGG, Kodali VK, Lee J, Lycett GJ, Mitchell SN, Muehling J, Murphy MR, Omer AD, Partridge FA,…
[38]Palatini U, Masri RA, Cosme LV, Koren S, Thibaud-Nissen F, Biedler JK, Krsticevic F, Johnston JS, Halbach R, Crawford JE, Antoshechkin I, Failloux AB, Pischedda E, Marconcini M, Ghurye J, Rhie A, Sharma A, Karagodin DA, Jenrette J, Gamez S, Miesen P, Masterson P, Caccone A, Sharakhova MV, Tu Z, Papathanos PA, Van Rij RP, Akbari OS, Powell J, Phillippy AM, Bonizzoni M. Improved reference genom…
[39]Evans JD, McKenna D, Scully E, Cook SC, Dainat B, Egekwu N, Grubbs N, Lopez D, Lorenzen MD, Reyna SM, Rinkevich FD, Neumann P, Huang Q. Genome of the small hive beetle (Aethina tumida, Coleoptera: Nitidulidae), a worldwide parasite of social bee colonies, provides insights into detoxification and herbivory. Gigascience. 2018 Dec 1;7(12):giy138.
[40]Duan J, Quan G, Mittapalli O, Cusson M, Krell PJ, Doucet D. The complete mitogenome of the Emerald Ash Borer (EAB), Agrilus planipennis (Insecta: Coleoptera: Buprestidae). Mitochondrial DNA B Resour. 2017 Feb 23;2(1):134-135.
[41]Chang Z, Shen QQ. The complete mitochondrial genome of the navel orangeworm Amyelois transitella (Insecta: Lepidoptera: Pyralidae). Mitochondrial DNA A DNA Mapp Seq Anal. 2016 Nov;27(6):4561-4562.
[42]Marinotti O, Cerqueira GC, de Almeida LG, Ferro MI, Loreto EL, Zaha A, Teixeira SM, Wespiser AR, Almeida E Silva A, Schlindwein AD, Pacheco AC, Silva AL, Graveley BR, Walenz BP, Lima Bde A, Ribeiro CA, Nunes-Silva CG, de Carvalho CR, Soares CM, de Menezes CB, Matiolli C, Caffrey D, Araújo DA, de Oliveira DM, Golenbock D, Grisard EC, Fantinatti-Garboggini F, de Carvalho FM, Barcellos FG, Prosd…
[43]Holt RA, Subramanian GM, Halpern A, Sutton GG, Charlab R, Nusskern DR, Wincker P, Clark AG, Ribeiro JM, Wides R, Salzberg SL, Loftus B, Yandell M, Majoros WH, Rusch DB, Lai Z, Kraft CL, Abril JF, Anthouard V, Arensburger P, Atkinson PW, Baden H, de Berardinis V, Baldwin D, Benes V, Biedler J, Blass C, Bolanos R, Boscus D, Barnstead M, Cai S, Center A, Chaturverdi K, Christophides GK, Chrystal…
[44]Zhou D, Zhang D, Ding G, Shi L, Hou Q, Ye Y, Xu Y, Zhou H, Xiong C, Li S, Yu J, Hong S, Yu X, Zou P, Chen C, Chang X, Wang W, Lv Y, Sun Y, Ma L, Shen B, Zhu C. Genome sequence of Anopheles sinensis provides insight into genetics basis of mosquito competence for malaria parasites. BMC Genomics. 2014 Jan 18;15:42.
[45]McKenna DD, Scully ED, Pauchet Y, Hoover K, Kirsch R, Geib SM, Mitchell RF, Waterhouse RM, Ahn SJ, Arsala D, Benoit JB, Blackmon H, Bledsoe T, Bowsher JH, Busch A, Calla B, Chao H, Childers AK, Childers C, Clarke DJ, Cohen L, Demuth JP, Dinh H, Doddapaneni H, Dolan A, Duan JJ, Dugan S, Friedrich M, Glastad KM, Goodisman MA, Haddad S, Han Y, Hughes DS, Ioannidis P, Johnston JS, Jones JW, Kuhn …
[46]Quan Q, Hu X, Pan B, Zeng B, Wu N, Fang G, Cao Y, Chen X, Li X, Huang Y, Zhan S. Draft genome of the cotton aphid Aphis gossypii. Insect Biochem Mol Biol. 2019 Feb;105:25-32.
[47]Wang ZL, Zhu YQ, Yan Q, Yan WY, Zheng HJ, Zeng ZJ. A Chromosome-Scale Assembly of the Asian Honeybee Apis cerana Genome. Front Genet. 2020 Mar 27;11:279.
[48]Oppenheim S, Cao X, Rueppel O, Krongdang S, Phokasem P, DeSalle R, Goodwin S, Xing J, Chantawannakul P, Rosenfeld JA. Whole Genome Sequencing and Assembly of the Asian Honey Bee Apis dorsata. Genome Biol Evol. 2020 Jan 1;12(1):3677-3683.
[49]Fouks B, Brand P, Nguyen HN, Herman J, Camara F, Ence D, Hagen DE, Hoff KJ, Nachweide S, Romoth L, Walden KKO, Guigo R, Stanke M, Narzisi G, Yandell M, Robertson HM, Koeniger N, Chantawannakul P, Schatz MC, Worley KC, Robinson GE, Elsik CG, Rueppell O. The genomic basis of evolutionary differentiation among honey bees. Genome Res. 2021 May 4;31(7):1203-15.
[50]Kaskinova M, Yunusbayev B, Altinbaev R, Raffiudin R, Carpenter MH, Kwon HW, Nikolenko A, Harpur BA, Yunusbaev U. Improved Apis mellifera reference genome based on the alternative long-read-based assemblies. G3 (Bethesda). 2021 Sep 6;11(9):jkab223.
[51]Xiao KR, Wu CY, Yang L, Wang J, Song QS, Stanley D, Wei SJ, Zhu JY. Comparative genomic analysis of ABC transporter genes in Tenebrio molitor and four other tenebrionid beetles (Coleoptera: Tenebrionidea). Arch Insect Biochem Physiol. 2022 Nov;111(3):e21916.
[52]Oeyen JP, Baa-Puyoulet P, Benoit JB, Beukeboom LW, Bornberg-Bauer E, Buttstedt A, Calevro F, Cash EI, Chao H, Charles H, Chen MM, Childers C, Cridge AG, Dearden P, Dinh H, Doddapaneni HV, Dolan A, Donath A, Dowling D, Dugan S, Duncan E, Elpidina EN, Friedrich M, Geuverink E, Gibson JD, Grath S, Grimmelikhuijzen CJP, Große-Wilde E, Gudobba C, Han Y, Hansson BS, Hauser F, Hughes DST, Ioannidis …
[53]Suen G, Teiling C, Li L, Holt C, Abouheif E, Bornberg-Bauer E, Bouffard P, Caldera EJ, Cash E, Cavanaugh A, Denas O, Elhaik E, Favé MJ, Gadau J, Gibson JD, Graur D, Grubbs KJ, Hagen DE, Harkins TT, Helmkampf M, Hu H, Johnson BR, Kim J, Marsh SE, Moeller JA, Muñoz-Torres MC, Murphy MC, Naughton MC, Nigam S, Overson R, Rajakumar R, Reese JT, Scott JJ, Smith CR, Tao S, Tsutsui ND, Viljakainen L,…
[54]Barbosa JTV, Barbosa MS, Morais S, Santana AEG, Almeida C. Mitochondrial genomes of genus Atta (Formicidae: Myrmicinae) reveal high gene organization and giant intergenic spacers. Genet Mol Biol. 2020 Jan 13;42(4):e20180055.
[55]Jiang F, Liang L, Wang J, Zhu S. Chromosome-level genome assembly of Bactrocera dorsalis reveals its adaptation and invasion mechanisms. Commun Biol. 2022 Jan 11;5(1):25. doi: 10.1038/s42003-021-02966-6. Erratum in: Commun Biol. 2022 May 17;5(1):490.
[56]Chang CL, Geib SM. Comparative Proteomic Profiling between Each of Two Consecutive Developmental Stages of the Solanum Fruit Fly, Bactrocera latifrons (Hendel). Int J Mol Sci. 2018 Jul 9;19(7):1996.
[57]Bayega A, Djambazian H, Tsoumani KT, Gregoriou ME, Sagri E, Drosopoulou E, Mavragani-Tsipidou P, Giorda K, Tsiamis G, Bourtzis K, Oikonomopoulos S, Dewar K, Church DM, Papanicolaou A, Mathiopoulos KD, Ragoussis J. De novo assembly of the olive fruit fly (Bactrocera oleae) genome with linked-reads and long-read technologies minimizes gaps and provides exceptional Y chromosome assembly. BMC Gen…
[58]Kim S, Oh M, Jung W, Park J, Choi HG, Shin SC. Genome sequencing of the winged midge, Parochlus steinenii, from the Antarctic Peninsula. Gigascience. 2017 Mar 1;6(3):1-8.
[59]Xie W, Chen C, Yang Z, Guo L, Yang X, Wang D, Chen M, Huang J, Wen Y, Zeng Y, Liu Y, Xia J, Tian L, Cui H, Wu Q, Wang S, Xu B, Li X, Tan X, Ghanim M, Qiu B, Pan H, Chu D, Delatte H, Maruthi MN, Ge F, Zhou X, Wang X, Wan F, Du Y, Luo C, Yan F, Preisser EL, Jiao X, Coates BS, Zhao J, Gao Q, Xia J, Yin Y, Liu Y, Brown JK, Zhou XJ, Zhang Y. Genome sequencing of the sweetpotato whitefly Bemisia ta…
[60]Nowell RW, Elsworth B, Oostra V, Zwaan BJ, Wheat CW, Saastamoinen M, Saccheri IJ, Van't Hof AE, Wasik BR, Connahs H, Aslam ML, Kumar S, Challis RJ, Monteiro A, Brakefield PM, Blaxter M. A high-coverage draft genome of the mycalesine butterfly Bicyclus anynana. Gigascience. 2017 Jul 1;6(7):1-7.
[61]Harrison MC, Jongepier E, Robertson HM, Arning N, Bitard-Feildel T, Chao H, Childers CP, Dinh H, Doddapaneni H, Dugan S, Gowin J, Greiner C, Han Y, Hu H, Hughes DST, Huylmans AK, Kemena C, Kremer LPM, Lee SL, Lopez-Ezquerra A, Mallet L, Monroy-Kuhn JM, Moser A, Murali SC, Muzny DM, Otani S, Piulachs MD, Poelchau M, Qu J, Schaub F, Wada-Katsumata A, Worley KC, Xie Q, Ylla G, Poulsen M, Gibbs R…
[62]Sadd BM, Barribeau SM, Bloch G, de Graaf DC, Dearden P, Elsik CG, Gadau J, Grimmelikhuijzen CJ, Hasselmann M, Lozier JD, Robertson HM, Smagghe G, Stolle E, Van Vaerenbergh M, Waterhouse RM, Bornberg-Bauer E, Klasberg S, Bennett AK, Câmara F, Guigó R, Hoff K, Mariotti M, Munoz-Torres M, Murphy T, Santesmasses D, Amdam GV, Beckers M, Beye M, Biewer M, Bitondi MM, Blaxter ML, Bourke AF, Brown MJ…
[63]Kardum Hjort C, Paris JR, Olsson P, Herbertsson L, de Miranda JR, Dudaniec RY, Smith HG. Genomic divergence and a lack of recent introgression between commercial and wild bumblebees (Bombus terrestris). Evol Appl. 2022 Mar 14;15(3):365-382.
[64]Banno Y, Nakamura T, Nagashima E, Fujii H, Doira H. M chromosome of the wild silkworm, Bombyx mandarina (n = 27), corresponds to two chromosomes in the domesticated silkworm, Bombyx mori (n = 28). Genome. 2004 Feb;47(1):96-101.
[65]Kawamoto M, Jouraku A, Toyoda A, Yokoi K, Minakuchi Y, Katsuma S, Fujiyama A, Kiuchi T, Yamamoto K, Shimada T. High-quality genome assembly of the silkworm, Bombyx mori. Insect Biochem Mol Biol. 2019 Apr;107:53-62. doi: 10.1016/j.ibmb.2019.02.002. Epub 2019 Feb 23.
[66]Bonasio R, Zhang G, Ye C, Mutti NS, Fang X, Qin N, Donahue G, Yang P, Li Q, Li C, Zhang P, Huang Z, Berger SL, Reinberg D, Wang J, Liebig J. Genomic comparison of the ants Camponotus floridanus and Harpegnathos saltator. Science. 2010 Aug 27;329(5995):1068-71. doi: 10.1126/science.1192428.
[67]Robertson HM, Waterhouse RM, Walden KKO, Ruzzante L, Reijnders MJMF, Coates BS, Legeai F, Gress JC, Biyiklioglu S, Weaver DK, Wanner KW, Budak H. Genome Sequence of the Wheat Stem Sawfly, Cephus cinctus, Representing an Early-Branching Lineage of the Hymenoptera, Illuminates Evolution of Hymenopteran Chemoreceptors. Genome Biol Evol. 2018 Nov 1;10(11):2997-3011. doi: 10.1093/gbe/evy232.
[68]Rehan SM, Glastad KM, Lawson SP, Hunt BG. The Genome and Methylome of a Subsocial Small Carpenter Bee, Ceratina calcarata. Genome Biol Evol. 2016 May 13;8(5):1401-10.
[69]Papanicolaou A, Schetelig MF, Arensburger P, Atkinson PW, Benoit JB, Bourtzis K, Castañera P, Cavanaugh JP, Chao H, Childers C, Curril I, Dinh H, Doddapaneni H, Dolan A, Dugan S, Friedrich M, Gasperi G, Geib S, Georgakilas G, Gibbs RA, Giers SD, Gomulski LM, González-Guzmán M, Guillem-Amat A, Han Y, Hatzigeorgiou AG, Hernández-Crespo P, Hughes DS, Jones JW, Karagkouni D, Koskinioti P, Lee SL,…
[70]Xiao JH, Yue Z, Jia LY, Yang XH, Niu LH, Wang Z, Zhang P, Sun BF, He SM, Li Z, Xiong TL, Xin W, Gu HF, Wang B, Werren JH, Murphy RW, Wheeler D, Niu LM, Ma GC, Tang T, Bian SN, Wang NX, Yang CY, Wang N, Fu YG, Li WZ, Yi SV, Yang XY, Zhou Q, Lu CX, Xu CY, He LJ, Yu LL, Chen M, Zheng Y, Wang SW, Zhao S, Li YH, Yu YY, Qian XJ, Cai Y, Bian LL, Zhang S, Wang JY, Yin Y, Xiao H, Wang GH, Yu H, Wu WS,…
[71]Ma W, Zhao X, Yin C, Jiang F, Du X, Chen T, Zhang Q, Qiu L, Xu H, Joe Hull J, Li G, Sung WK, Li F, Lin Y. A chromosome-level genome assembly reveals the genetic basis of cold tolerance in a notorious rice insect pest, Chilo suppressalis. Mol Ecol Resour. 2020 Jan;20(1):268-282.
[72]Rosenfeld JA, Reeves D, Brugler MR, Narechania A, Simon S, Durrett R, Foox J, Shianna K, Schatz MC, Gandara J, Afshinnekoo E, Lam ET, Hastie AR, Chan S, Cao H, Saghbini M, Kentsis A, Planet PJ, Kholodovych V, Tessler M, Baker R, DeSalle R, Sorkin LN, Kolokotronis SO, Siddall ME, Amato G, Mason CE. Genome assembly and geospatial phylogenomics of the bed bug Cimex lectularius. Nat Commun. 2016 …
[73]Kaiser TS, Poehn B, Szkiba D, Preussner M, Sedlazeck FJ, Zrim A, Neumann T, Nguyen LT, Betancourt AJ, Hummel T, Vogel H, Dorner S, Heyd F, von Haeseler A, Tessmar-Raible K. The genomic basis of circadian and circalunar timing adaptations in a midge. Nature. 2016 Dec 1;540(7631):69-73.
[74]Shaina H, UlAbdin Z, Webb BA, Arif MJ, Jamil A. De novo sequencing and transcriptome analysis of venom glands of endoparasitoid Aenasius arizonensis (Girault) (=Aenasius bambawalei Hayat) (Hymenoptera, Encyrtidae). Toxicon. 2016 Oct;121:134-144.
[75]Weil T, Rehli M, Korb J. Molecular basis for the reproductive division of labour in a lower termite. BMC Genomics. 2007 Jun 28;8:198.
[76]Driscoll TP, Verhoeve VI, Gillespie JJ, Johnston JS, Guillotte ML, Rennoll-Bankert KE, Rahman MS, Hagen D, Elsik CG, Macaluso KR, Azad AF. A chromosome-level assembly of the cat flea genome uncovers rampant gene duplication and genome size plasticity. BMC Biol. 2020 Jun 19;18(1):70.
[77]Arensburger P, Megy K, Waterhouse RM, Abrudan J, Amedeo P, Antelo B, Bartholomay L, Bidwell S, Caler E, Camara F, Campbell CL, Campbell KS, Casola C, Castro MT, Chandramouliswaran I, Chapman SB, Christley S, Costas J, Eisenstadt E, Feschotte C, Fraser-Liggett C, Guigo R, Haas B, Hammond M, Hansson BS, Hemingway J, Hill SR, Howarth C, Ignell R, Kennedy RC, Kodira CD, Lobo NF, Mao C, Mayhew G, …
[78]Morales-Hojas R, Hinsley M, Armean IM, Silk R, Harrup LE, Gonzalez-Uriarte A, Veronesi E, Campbell L, Nayduch D, Saski C, Tabachnick WJ, Kersey P, Carpenter S, Fife M. The genome of the biting midge Culicoides sonorensis and gene expression analyses of vector competence for bluetongue virus. BMC Genomics. 2018 Aug 22;19(1):624.
[79]Adams RM, Jones TH, Longino JT, Weatherford RG, Mueller UG. Alkaloid venom weaponry of three Megalomyrmex thief ants and the behavioral response of Cyphomyrmex costatus host ants. J Chem Ecol. 2015 Apr;41(4):373-85.
[80]Fu C, Long W, Luo C, Nong X, Xiao X, Liao H, Li Y, Chen Y, Yu J, Cheng S, Baloch S and Yang Y (2021) Chromosome-Level Genome Assembly of Cyrtotrachelus buqueti and Mining of Its Specific Genes. Front. Ecol. Evol. 9:729100
[81]Singh KS, De-Kayne R, Omufwoko KS, Martins DJ, Bass C, Ffrench-Constant R, Martin SH. Genome assembly of Danaus chrysippus and comparison with the Monarch Danaus plexippus. G3 (Bethesda). 2022 Mar 4;12(3):jkab449.
[82]Keeling CI, Yuen MM, Liao NY, Docking TR, Chan SK, Taylor GA, Palmquist DL, Jackman SD, Nguyen A, Li M, Henderson H, Janes JK, Zhao Y, Pandoh P, Moore R, Sperling FA, Huber DP, Birol I, Jones SJ, Bohlmann J. Draft genome of the mountain pine beetle, Dendroctonus ponderosae Hopkins, a major forest pest. Genome Biol. 2013 Mar 27;14(3):R27.
[83]Coates BS, Walden KKO, Lata D, Vellichirammal NN, Mitchell RF, Andersson MN, McKay R, Lorenzen MD, Grubbs N, Wang YH, Han J, Xuan JL, Willadsen P, Wang H, French BW, Bansal R, Sedky S, Souza D, Bunn D, Meinke LJ, Miller NJ, Siegfried BD, Sappington TW, Robertson HM. A draft Diabrotica virgifera virgifera genome: insights into control and host plant adaption by a major maize pest insect. BMC G…
[84]Tvedte ES, Walden KKO, McElroy KE, Werren JH, Forbes AA, Hood GR, Logsdon JM, Feder JL, Robertson HM. Genome of the Parasitoid Wasp Diachasma alloeum, an Emerging Model for Ecological Speciation and Transitions to Asexual Reproduction. Genome Biol Evol. 2019 Oct 1;11(10):2767-2773.
[85]Carlson CR, Ter Horst AM, Johnston JS, Henry E, Falk BW, Kuo YW. High-quality, chromosome-scale genome assemblies: comparisons of three Diaphorina citri (Asian citrus psyllid) geographic populations. DNA Res. 2022 Jun 25;29(4):dsac027.
[86]Taguchi YH. Tensor decomposition-based and principal-component-analysis-based unsupervised feature extraction applied to the gene expression and methylation profiles in the brains of social insects with multiple castes. BMC Bioinformatics. 2018 May 8;19(Suppl 4):99.
[87]Nicholson SJ, Nickerson ML, Dean M, Song Y, Hoyt PR, Rhee H, Kim C, Puterka GJ. The genome of Diuraphis noxia, a global aphid pest of small grains. BMC Genomics. 2015 Jun 5;16:429.
[88]Signor S, Seher T, Kopp A. Genomic resources for multiple species in the Drosophila ananassae species group. Fly (Austin). 2013 Jan-Mar;7(1):47-57.
[89]Sanchez-Flores A, Peñaloza F, Carpinteyro-Ponce J, Nazario-Yepiz N, Abreu-Goodger C, Machado CA, Markow TA. Genome Evolution in Three Species of Cactophilic Drosophila. G3 (Bethesda). 2016 Oct 13;6(10):3097-3105.
[90]Miller DE, Staber C, Zeitlinger J, Hawley RS. Highly Contiguous Genome Assemblies of 15 Drosophila Species Generated Using Nanopore Sequencing. G3 (Bethesda). 2018 Oct 3;8(10):3131-3141.
[91]Renschler G, Richard G, Valsecchi CIK, Toscano S, Arrigoni L, Ramírez F, Akhtar A. Hi-C guided assemblies reveal conserved regulatory topologies on X and autosomes despite extensive genome shuffling. Genes Dev. 2019 Nov 1;33(21-22):1591-1612.
[92]Kim BY, Wang JR, Miller DE, Barmina O, Delaney E, Thompson A, Comeault AA, Peede D, D'Agostino ERR, Pelaez J, Aguilar JM, Haji D, Matsunaga T, Armstrong EE, Zych M, Ogawa Y, Stamenković-Radak M, Jelić M, Veselinović MS, Tanasković M, Erić P, Gao JJ, Katoh TK, Toda MJ, Watabe H, Watada M, Davis JS, Moyle LC, Manoli G, Bertolini E, Košťál V, Hawley RS, Takahashi A, Jones CD, Price DK, Whiteman …
[93]Puerma E, Orengo DJ, Cruz F, Gómez-Garrido J, Librado P, Salguero D, Papaceit M, Gut M, Segarra C, Alioto TS, Aguadé M. The High-Quality Genome Sequence of the Oceanic Island Endemic Species Drosophila guanche Reveals Signals of Adaptive Evolution in Genes Related to Flight and Genome Stability. Genome Biol Evol. 2018 Aug 1;10(8):1956-1969.
[94]Kurek R, Reugels AM, Glätzer KH, Bünemann H. The Y chromosomal fertility factor Threads in Drosophila hydei harbors a functional gene encoding an axonemal dynein beta heavy chain protein. Genetics. 1998 Jul;149(3):1363-76.
[95]Myers EW, Sutton GG, Delcher AL, Dew IM, Fasulo DP, Flanigan MJ, Kravitz SA, Mobarry CM, Reinert KH, Remington KA, Anson EL, Bolanos RA, Chou HH, Jordan CM, Halpern AL, Lonardi S, Beasley EM, Brandon RC, Chen L, Dunn PJ, Lai Z, Liang Y, Nusskern DR, Zhan M, Zhang Q, Zheng X, Rubin GM, Adams MD, Venter JC. A whole-genome assembly of Drosophila. Science. 2000 Mar 24;287(5461):2196-204.
[96]Mahajan S, Wei KH, Nalley MJ, Gibilisco L, Bachtrog D. De novo assembly of a young Drosophila Y chromosome using single-molecule sequencing and chromatin conformation capture. PLoS Biol. 2018 Jul 30;16(7):e2006348.
[97]Vanderlinde T, Dupim EG, Nazario-Yepiz NO, Carvalho AB. An Improved Genome Assembly for Drosophila navojoa, the Basal Species in the mojavensis Cluster. J Hered. 2019 Jan 7;110(1):118-123.
[98]Richards S, Liu Y, Bettencourt BR, Hradecky P, Letovsky S, Nielsen R, Thornton K, Hubisz MJ, Chen R, Meisel RP, Couronne O, Hua S, Smith MA, Zhang P, Liu J, Bussemaker HJ, van Batenburg MF, Howells SL, Scherer SE, Sodergren E, Matthews BB, Crosby MA, Schroeder AJ, Ortiz-Barrientos D, Rives CM, Metzker ML, Muzny DM, Scott G, Steffen D, Wheeler DA, Worley KC, Havlak P, Durbin KJ, Egan A, Gill R…
[99]Allen SL, Delaney EK, Kopp A, Chenoweth SF. Single-Molecule Sequencing of the Drosophila serrata Genome. G3 (Bethesda). 2017 Mar 10;7(3):781-788.
[100]De Grassi A, Tritto P, Palumbo V, Bozzetti MP, Berloco MF. The Drosophila simulans Genome Lacks the crystal-Stellate System. Cells. 2022 Nov 22;11(23):3725.
[101]Paris M, Boyer R, Jaenichen R, Wolf J, Karageorgi M, Green J, Cagnon M, Parinello H, Estoup A, Gautier M, Gompel N, Prud'homme B. Near-chromosome level genome assembly of the fruit pest Drosophila suzukii using long-read sequencing. Sci Rep. 2020 Jul 8;10(1):11227.
[102]Karpe SD, Dhingra S, Brockmann A, Sowdhamini R. Computational genome-wide survey of odorant receptors from two solitary bees Dufourea novaeangliae (Hymenoptera: Halictidae) and Habropoda laboriosa (Hymenoptera: Apidae). Sci Rep. 2017 Sep 7;7(1):10823.
[103]Bataglia L, Simões ZLP, Nunes FMF. Active genic machinery for epigenetic RNA modifications in bees. Insect Mol Biol. 2021 Dec;30(6):566-579.
[104]Geib SM, Liang GH, Murphy TD, Sim SB. Whole Genome Sequencing of the Braconid Parasitoid Wasp Fopius arisanus, an Important Biocontrol Agent of Pest Tepritid Fruit Flies. G3 (Bethesda). 2017 Aug 7;7(8):2407-2411.
[105]Rotenberg D, Baumann AA, Ben-Mahmoud S, Christiaens O, Dermauw W, Ioannidis P, Jacobs CGC, Vargas Jentzsch IM, Oliver JE, Poelchau MF, Rajarapu SP, Schneweis DJ, Snoeck S, Taning CNT, Wei D, Widana Gamage SMK, Hughes DST, Murali SC, Bailey ST, Bejerman NE, Holmes CJ, Jennings EC, Rosendale AJ, Rosselot A, Hervey K, Schneweis BA, Cheng S, Childers C, Simão FA, Dietzgen RG, Chao H, Dinh H, Dod…
[106]Lange A, Beier S, Huson DH, Parusel R, Iglauer F, Frick JS. Genome Sequence of Galleria mellonella (Greater Wax Moth). Genome Announc. 2018 Jan 11;6(2):e01220-17.
[107]Sparks ME, Gundersen-Rindal DE, Harrison RL. Complete Genome Sequence of a Novel Iflavirus from the Transcriptome of Halyomorpha halys, the Brown Marmorated Stink Bug. Genome Announc. 2013 Nov 27;1(6):e00910-13.
[108]Seixas FA, Edelman NB, Mallet J. Synteny-Based Genome Assembly for 16 Species of Heliconius Butterflies, and an Assessment of Structural Variation across the Genus. Genome Biol Evol. 2021 Jul 6;13(7):evab069.
[109]Liu JF, Zhao HY, Song YF, Yu YC, Yang MF. A Chromosome-Level Genome Assembly of the Parasitic Wasp Chelonus formosanus Sonan 1932 (Hymenoptera: Braconidae). Genome Biol Evol. 2022 Jan 4;14(1):evac006.
[110]Fritz ML, DeYonke AM, Papanicolaou A, Micinski S, Westbrook J, Gould F. Contemporary evolution of a Lepidopteran species, Heliothis virescens, in response to modern agricultural practices. Mol Ecol. 2018 Jan;27(1):167-181.
[111]Rubinoff D, Schmitz P. Multiple aquatic invasions by an endemic, terrestrial Hawaiian moth radiation. Proc Natl Acad Sci U S A. 2010 Mar 30;107(13):5903-6.
[112]Narusuye K, Nakao T, Abe R, Nagatomi Y, Hirase K, Ozoe Y. Molecular cloning of a GABA receptor subunit from Laodelphax striatella (Fallén) and patch clamp analysis of the homo-oligomeric receptors expressed in a Drosophila cell line. Insect Mol Biol. 2007 Dec;16(6):723-33.
[113]Konorov EA, Nikitin MA, Mikhailov KV, Lysenkov SN, Belenky M, Chang PL, Nuzhdin SV, Scobeyeva VA. Genomic exaptation enables Lasius niger adaptation to urban environments. BMC Evol Biol. 2017 Feb 7;17(Suppl 1):39.
[114]Yan J, Zhang C, Zhang M, Zhou H, Zuo Z, Ding X, Zhang R, Li F, Gao Y. Chromosome-level genome assembly of the Colorado potato beetle, Leptinotarsa decemlineata. Sci Data. 2023 Jan 19;10(1):36.
[114]Smith CD, Zimin A, Holt C, Abouheif E, Benton R, Cash E, Croset V, Currie CR, Elhaik E, Elsik CG, Fave MJ, Fernandes V, Gadau J, Gibson JD, Graur D, Grubbs KJ, Hagen DE, Helmkampf M, Holley JA, Hu H, Viniegra AS, Johnson BR, Johnson RM, Khila A, Kim JW, Laird J, Mathis KA, Moeller JA, Muñoz-Torres MC, Murphy MC, Nakamura R, Nigam S, Overson RP, Placek JE, Rajakumar R, Reese JT, Robertson HM,…
[116]Anstead CA, Korhonen PK, Young ND, Hall RS, Jex AR, Murali SC, Hughes DS, Lee SF, Perry T, Stroehlein AJ, Ansell BR, Breugelmans B, Hofmann A, Qu J, Dugan S, Lee SL, Chao H, Dinh H, Han Y, Doddapaneni HV, Worley KC, Muzny DM, Ioannidis P, Waterhouse RM, Zdobnov EM, James PJ, Bagnall NH, Kotze AC, Gibbs RA, Richards S, Batterham P, Gasser RB. Lucilia cuprina genome unlocks parasitic fly biolo…
[117]Ben Amara W, Quesneville H, Khemakhem MM. A Genomic Survey of Mayetiola destructor Mobilome Provides New Insights into the Evolutionary History of Transposable Elements in the Cecidomyiid Midges. PLoS One. 2021 Oct 11;16(10):e0257996.
[118]Nie H, Geng H, Lin Y, Xu S, Li Z, Zhao Y, Su S. Genome-Wide Identification and Characterization of Fox Genes in the Honeybee, Apis cerana, and Comparative Analysis with Other Bee Fox Genes. Int J Genomics. 2018 Apr 16;2018:5702061.
[119]Zhong M, Wang X, Liu Q, Luo B, Wu C, Wen J. The complete mitochondrial genome of the scuttle fly, Megaselia scalaris (Diptera: Phoridae). Mitochondrial DNA A DNA Mapp Seq Anal. 2016;27(1):182-4.
[120]Nibouche S, Fartek B, Mississipi S, Delatte H, Reynaud B, Costet L. Low genetic diversity in Melanaphis sacchari aphid populations at the worldwide scale. PLoS One. 2014 Aug 22;9(8):e106067.
[121]Pereira JA, Milani D, Ferretti ABSM, Bardella VB, Cabral-de-Mello DC, Lopes DM. The extensive amplification of heterochromatin in Melipona bees revealed by high throughput genomic and chromosomal analysis. Chromosoma. 2021 Dec;130(4):251-262.
[122]Vila R, Hayward A, Lohse K, Wright C; Darwin Tree of Life Barcoding collective; Wellcome Sanger Institute Tree of Life programme; Wellcome Sanger Institute Scientific Operations: DNA Pipelines collective; Tree of Life Core Informatics collective; Darwin Tree of Life Consortium. The genome sequence of the Glanville fritillary, Melitaea cinxia (Linnaeus, 1758). Wellcome Open Res. 2021 Oct 13;6…
[123]Burke GR, Walden KKO, Whitfield JB, Robertson HM, Strand MR. Whole Genome Sequence of the Parasitoid Wasp Microplitis demolitor That Harbors an Endogenous Virus Mutualist. G3 (Bethesda). 2018 Aug 30;8(9):2875-2880.
[124]Gao Q, Xiong Z, Larsen RS, Zhou L, Zhao J, Ding G, Zhao R, Liu C, Ran H, Zhang G. High-quality chromosome-level genome assembly and full-length transcriptome analysis of the pharaoh ant Monomorium pharaonis. Gigascience. 2020 Dec 15;9(12):giaa143.
[125]Scott JG, Warren WC, Beukeboom LW, Bopp D, Clark AG, Giers SD, Hediger M, Jones AK, Kasai S, Leichter CA, Li M, Meisel RP, Minx P, Murphy TD, Nelson DR, Reid WR, Rinkevich FD, Robertson HM, Sackton TB, Sattelle DB, Thibaud-Nissen F, Tomlinson C, van de Zande L, Walden KK, Wilson RK, Liu N. Genome of the house fly, Musca domestica L., a global vector of diseases with adaptations to a septic e…
[126]Jung YJ, Jo J, Bae Y, Xi H, Seol MA, Yoo SH, Park J, Park C. The complete mitochondrial genome of Myzus persicae (Sulzer, 1776; Hemiptera: Aphididae) isolated in Korea. Mitochondrial DNA B Resour. 2021 Jan 5;6(1):10-12.
[127]Beeler SM, Wong GT, Zheng JM, Bush EC, Remnant EJ, Oldroyd BP, Drewell RA. Whole-genome DNA methylation profile of the jewel wasp (Nasonia vitripennis). G3 (Bethesda). 2014 Mar 20;4(3):383-8.
[128]Linnen CR, Farrell BD. Phylogenetic analysis of nuclear and mitochondrial genes reveals evolutionary relationships and mitochondrial introgression in the sertifer species group of the genus Neodiprion (Hymenoptera: Diprionidae). Mol Phylogenet Evol. 2008 Jul;48(1):240-57.
[129]Cunningham CB, Ji L, Wiberg RA, Shelton J, McKinney EC, Parker DJ, Meagher RB, Benowitz KM, Roy-Zokan EM, Ritchie MG, Brown SJ, Schmitz RJ, Moore AJ. The Genome and Methylome of a Beetle with Complex Social Behavior, Nicrophorus vespilloides (Coleoptera: Silphidae). Genome Biol Evol. 2015 Oct 9;7(12):3383-96.
[130]Bao YY, Qu LY, Zhao D, Chen LB, Jin HY, Xu LM, Cheng JA, Zhang CX. The genome- and transcriptome-wide analysis of innate immunity in the brown planthopper, Nilaparvata lugens. BMC Genomics. 2013 Mar 9;14:160.
[131]Filipović I, Rašić G, Hereward J, Gharuka M, Devine GJ, Furlong MJ, Etebari K. A high-quality de novo genome assembly based on nanopore sequencing of a wild-caught coconut rhinoceros beetle (Oryctes rhinoceros). BMC Genomics. 2022 Jun 7;23(1):426.
[132]Zhang B, Yang RR, Jiang XC, Xu XX, Wang B, Wang GR. Genome-Wide Analysis of the Odorant Receptor Gene Family in Solenopsis invicta, Ooceraea biroi, and Monomorium pharaonis (Hymenoptera: Formicidae). Int J Mol Sci. 2023 Apr 1;24(7):6624.
[133]Derks MF, Smit S, Salis L, Schijlen E, Bossers A, Mateman C, Pijl AS, de Ridder D, Groenen MA, Visser ME, Megens HJ. The Genome of Winter Moth (Operophtera brumata) Provides a Genomic Perspective on Sexual Dimorphism and Phenology. Genome Biol Evol. 2015 Jul 29;7(8):2321-32.
[134]Meyer JM, Markov GV, Baskaran P, Herrmann M, Sommer RJ, Rödelsperger C. Draft Genome of the Scarab Beetle Oryctes borbonicus on La Réunion Island. Genome Biol Evol. 2016 Jul 12;8(7):2093-105.
[135]Li C, Li L, Ren Y, Lu Z, Song Y, Liu L, Lv S, Yu Y, Men X. Characterization of the complete mitochondrial genome of Asia Corn Borer, Ostrinia furnacalis (Lepidoptera: Crambidae). Mitochondrial DNA B Resour. 2020 Jan 31;5(1):936-937.
[136]Li XY, Liu GC, Sheng WJ, Dong ZW, Chen L, Zhao RP, Wang W. Genome editing in the butterfly type-species Papilio machaon. Insect Sci. 2017 Aug;24(4):708-711.
[137]Komata S, Kajitani R, Itoh T, Fujiwara H. Genomic architecture and functional unit of mimicry supergene in female limited Batesian mimic Papilio butterflies. Philos Trans R Soc Lond B Biol Sci. 2022 Aug;377(1856):20210198.
[138]Li X, Fan D, Zhang W, Liu G, Zhang L, Zhao L, Fang X, Chen L, Dong Y, Chen Y, Ding Y, Zhao R, Feng M, Zhu Y, Feng Y, Jiang X, Zhu D, Xiang H, Feng X, Li S, Wang J, Zhang G, Kronforst MR, Wang W. Outbred genome sequencing and CRISPR/Cas9 gene editing in butterflies. Nat Commun. 2015 Sep 10;6:8212.
[139]Pittendrigh BR, Clark JM, Johnston JS, Lee SH, Romero-Severson J, Dasch GA. Sequencing of a new target genome: the Pediculus humanus humanus (Phthiraptera: Pediculidae) genome project. J Med Entomol. 2006 Nov;43(6):1103-11.
[140]Shen J, Cong Q, Kinch LN, Borek D, Otwinowski Z, Grishin NV. Complete genome of Pieris rapae, a resilient alien, a cabbage pest, and a source of anti-cancer proteins. F1000Res. 2016 Nov 3;5:2631.
[141]Gu X, Kumar S, Kim E, Kim Y. A whole genome screening and RNA interference identify a juvenile hormone esterase-like gene of the diamondback moth, Plutella xylostella. J Insect Physiol. 2015 Sep;80:81-7.
[142]Smith CR, Smith CD, Robertson HM, Helmkampf M, Zimin A, Yandell M, Holt C, Hu H, Abouheif E, Benton R, Cash E, Croset V, Currie CR, Elhaik E, Elsik CG, Favé MJ, Fernandes V, Gibson JD, Graur D, Gronenberg W, Grubbs KJ, Hagen DE, Viniegra AS, Johnson BR, Johnson RM, Khila A, Kim JW, Mathis KA, Munoz-Torres MC, Murphy MC, Mustard JA, Nakamura R, Niehuis O, Nigam S, Overson RP, Placek JE, Rajak…
[143]Southon RJ, Bell EF, Graystock P, Wyatt CDR, Radford AN, Sumner S. High indirect fitness benefits for helpers across the nesting cycle in the tropical paper wasp Polistes canadensis. Mol Ecol. 2019 Jul;28(13):3271-3284.
[144]Standage DS, Berens AJ, Glastad KM, Severin AJ, Brendel VP, Toth AL. Genome, transcriptome and methylome sequencing of a primitively eusocial wasp reveal a greatly reduced DNA methylation system in a social insect. Mol Ecol. 2016 Apr;25(8):1769-84.
[145]Yanoviak SP, Munk Y, Dudley R. Evolution and ecology of directed aerial descent in arboreal ants. Integr Comp Biol. 2011 Dec;51(6):944-56.
[146]Yee WL, Goughnour RB, Feder JL, Linn CE Jr, Cha DH. Comparative Responses of Rhagoletis zephyria and Rhagoletis pomonella (Diptera: Tephritidae) to Commercial and Experimental Sticky Traps and Odors in Washington State. Environ Entomol. 2017 Dec 8;46(6):1351-1358.
[147]Lazzari CR. Celebrating the sequencing of the Rhodnius prolixus genome: A tribute to the memory of Vincent B. Wigglesworth. J Insect Physiol. 2017 Feb-Mar;97:1-2.
[148]Chen W, Shakir S, Bigham M, Richter A, Fei Z, Jander G. Genome sequence of the corn leaf aphid (Rhopalosiphum maidis Fitch). Gigascience. 2019 Apr 1;8(4):giz033.
[149]Wang H, Zhang C, Dou Y, Yu B, Liu Y, Heng-Moss TM, Lu G, Wachholtz M, Bradshaw JD, Twigg P, Scully E, Palmer N, Sarath G. Insect and plant-derived miRNAs in greenbug (Schizaphis graminum) and yellow sugarcane aphid (Sipha flava) revealed by deep sequencing. Gene. 2017 Jan 30;599:68-77.
[150]Wurm Y, Wang J, Riba-Grognuz O, Corona M, Nygaard S, Hunt BG, Ingram KK, Falquet L, Nipitwattanaphon M, Gotzek D, Dijkstra MB, Oettler J, Comtesse F, Shih CJ, Wu WJ, Yang CC, Thomas J, Beaudoing E, Pradervand S, Flegel V, Cook ED, Fabbretti R, Stockinger H, Long L, Farmerie WG, Oakey J, Boomsma JJ, Pamilo P, Yi SV, Heinze J, Goodisman MA, Farinelli L, Harshman K, Hulo N, Cerutti L, Xenarios …
[151]Gong J, Cheng T, Wu Y, Yang X, Feng Q, Mita K. Genome-wide patterns of copy number variations in Spodoptera litura. Genomics. 2019 Dec;111(6):1231-1238.
[152]Olafson PU, Aksoy S, Attardo GM, Buckmeier G, Chen X, Coates CJ, Davis M, Dykema J, Emrich SJ, Friedrich M, Holmes CJ, Ioannidis P, Jansen EN, Jennings EC, Lawson D, Martinson EO, Maslen GL, Meisel RP, Murphy TD, Nayduch D, Nelson DR, Oyen KJ, Raszick TJ, Ribeiro JMC, Robertson HM, Rosendale AJ, Sackton TB, Saelao P, Swiger SL, Sze SH, Tarone AM, Taylor DB, Warren WC, Waterhouse RM, Weirauch…
[153]Baker RH, Morgan J, Wang X, Boore JL, Wilkinson GS. Genomic analysis of a sexually-selected character: EST sequencing and microarray analysis of eye-antennal imaginal discs in the stalk-eyed fly Teleopsis dalmanni (Diopsidae). BMC Genomics. 2009 Aug 5;10:361
[154]Pennings PS, Achenbach A, Foitzik S. Similar evolutionary potentials in an obligate ant parasite and its two host species. J Evol Biol. 2011 Apr;24(4):871-86.
[155]Holmes NA, Innocent TM, Heine D, Bassam MA, Worsley SF, Trottmann F, Patrick EH, Yu DW, Murrell JC, Schiøtt M, Wilkinson B, Boomsma JJ, Hutchings MI. Genome Analysis of Two Pseudonocardia Phylotypes Associated with Acromyrmex Leafcutter Ants Reveals Their Biosynthetic Potential. Front Microbiol. 2016 Dec 26;7:2073.
[156]Green EA, Klassen JL. Trachymyrmex septentrionalis Ant Microbiome Assembly Is Unique to Individual Colonies and Castes. mSphere. 2022 Aug 31;7(4):e0098921.
[157]Cardenas CR, Luo AR, Jones TH, Schultz TR, Adams RMM. Using an integrative taxonomic approach to delimit a sibling species, Mycetomoellerius mikromelanos sp. nov. (Formicidae: Attini: Attina). PeerJ. 2021 Jun 24;9:e11622.
[158]Herndon N, Shelton J, Gerischer L, Ioannidis P, Ninova M, Dönitz J, Waterhouse RM, Liang C, Damm C, Siemanowski J, Kitzmann P, Ulrich J, Dippel S, Oberhofer G, Hu Y, Schwirz J, Schacht M, Lehmann S, Montino A, Posnien N, Gurska D, Horn T, Seibert J, Vargas Jentzsch IM, Panfilio KA, Li J, Wimmer EA, Stappert D, Roth S, Schröder R, Park Y, Schoppmeier M, Chung HR, Klingler M, Kittelmann S, Fri…
[159]Ferguson KB, Kursch-Metz T, Verhulst EC, Pannebakker BA. Hybrid Genome Assembly and Evidence-Based Annotation of the Egg Parasitoid and Biological Control Agent Trichogramma brassicae. G3 (Bethesda). 2020 Oct 5;10(10):3533-3540.
[160]Buellesbach J, Vetter SG, Schmitt T. Differences in the reliance on cuticular hydrocarbons as sexual signaling and species discrimination cues in parasitoid wasps. Front Zool. 2018 May 10;15:22.
[161]Chen W, Yang X, Tetreau G, Song X, Coutu C, Hegedus D, Blissard G, Fei Z, Wang P. A high-quality chromosome-level genome assembly of a generalist herbivore, Trichoplusia ni. Mol Ecol Resour. 2019 Mar;19(2):485-496.
[162]Otaki JM, Yamamoto H. Color-pattern modifications and speciation in butterflies of the genus Vanessa and its related genera Cynthia and Bassaris. Zoolog Sci. 2004 Sep;21(9):967-76.
[163]Ohkawara K, Nakayama M, Satoh A, Trindl A, Heinze J. Clonal reproduction and genetic caste differences in a queen-polymorphic ant, Vollenhovia emeryi. Biol Lett. 2006 Sep 22;2(3):359-63.
[164]Chifflet L, Guzmán NV, Rey O, Confalonieri VA, Calcaterra LA. Southern expansion of the invasive ant Wasmannia auropunctata within its native range and its relation with clonality and human activity. PLoS One. 2018 Nov 21;13(11):e0206602.
[165]Zhou XH, Liu JH, Zhang QL, Wan XS, Fu DY, Wang XB, Dan WL, Yang MJ. Complete mitochondrial genome of melon fly, Zeugodacus cucurbitae (Diptera:Tephritidae) from Kunming, Southwest China and the phylogeny within subfamily Dacinae. Mitochondrial DNA B Resour. 2020 Jul 15;5(3):2828-2829.
[166]Qian ZQ. The complete mitogenome of the dampwood termite Zootermopsis nevadensis (Insecta: Isoptera: Termopsidae). Mitochondrial DNA A DNA Mapp Seq Anal. 2016;27(2):1163-4.
